# Supplementary material for: Microbiome of pear psyllids: A tale about closely related species sharing their endosymbionts
Source: Environ Microbiol. 2022 Sep 9;24(12):5788–808. doi: 10.1111/1462-2920.16180 (PMC10086859; doi:10.1111/1462-2920.16180)
Supplement: Supplementary file 7 — Table S1 Metadata for all specimens analysed in this study. Samples with parasitoid DNA (P14–P18) that were discarded from the analyses are highlighted in yellow. Number of ASVs is given after removing ASVs containing <3 reads. Species richness (Chao 1) and diversity (Shannon) indices are based on an even sampling depth of 10,000 reads per sample. For specimens with <10,000 reads, the richness and diversity indices are not defined (ND). [file EMI-24-5788-s002.xlsx]

## Sheet: Лист1
Specimen ID	Psyllid species	Sex	Development	Locality	Collection date	N of reads	N of ASVs	Richness and diversity indices
								Chao 1	Shannon
P1	Cacopsylla pyri	male	adult	Czech Republic, Starý Lískovec (Brno)	2020-07-07	33996	6	5.91973	1.93609
P2	Cacopsylla pyri	male	adult	Czech Republic, Starý Lískovec (Brno)	2020-07-07	35434	17	15.8743	2.699
P3	Cacopsylla pyri	female	adult	Czech Republic, Starý Lískovec (Brno)	2020-07-07	44240	11	10.3227	2.44045
P4	Cacopsylla pyri	female	adult	Czech Republic, Starý Lískovec (Brno)	2020-07-07	47642	18	15.3045	2.55455
P5	Cacopsylla pyri	male	adult	Czech Republic, Starý Lískovec (Brno)	2020-02-15	39313	17	16.1106	3.06336
P6	Cacopsylla pyri	female	adult	Czech Republic, Starý Lískovec (Brno)	2020-02-15	39532	11	10.0348	2.08673
P7	Cacopsylla pyri	NA	immature	Czech Republic, Starý Lískovec (Brno)	2020-05-17	26861	13	12.2091	2.72582
P8	Cacopsylla pyri	NA	immature	Czech Republic, Starý Lískovec (Brno)	2020-05-17	20196	8	7.87727	2.52318
P9	Cacopsylla pyri	NA	immature	Czech Republic, Staré Město (Svitavy)	2020-07-07	25886	10	9.58482	2.42573
P10	Cacopsylla pyri	NA	immature	Czech Republic, Staré Město (Svitavy)	2020-07-07	23440	32	29.0519	2.99164
P11	Cacopsylla pyri	NA	immature	Czech Republic, Staré Město (Svitavy)	2020-07-07	26633	17	15.8723	2.47164
P12	Cacopsylla pyri	NA	immature	Czech Republic, Staré Město (Svitavy)	2020-07-07	29471	26	23.31	2.40645
P13	Cacopsylla pyri	NA	immature	Czech Republic, Staré Město (Svitavy)	2020-07-07	28959	17	15.7821	2.78273
P14	Cacopsylla pyri	NA	immature	Czech Republic, Litenčice	2019-12-04	10588	30	27.4965	2.43936
P15	Cacopsylla pyri	NA	immature	Czech Republic, Litenčice	2019-12-04	16379	64	58.8363	4.18536
P16	Cacopsylla pyri	NA	immature	Czech Republic, Litenčice	2019-12-04	20589	21	19.2121	3.14636
P17	Cacopsylla pyri	NA	immature	Czech Republic, Litenčice	2019-12-04	16509	42	38.7973	2.93282
P18	Cacopsylla pyri	NA	immature	Czech Republic, Litenčice	2019-12-04	9560	43	ND	ND
P19	Cacopsylla pyri	male	adult	Czech Republic, Litenčice	2019-12-04	28281	41	36.7658	2.88109
P20	Cacopsylla pyri	male	adult	Czech Republic, Litenčice	2019-12-04	49552	12	10.3636	1.63745
P21	Cacopsylla pyri	male	adult	Czech Republic, Litenčice	2019-12-04	17797	18	16.0157	2.29082
P22	Cacopsylla pyri	male	adult	Czech Republic, Litenčice	2019-12-04	17567	26	24.7835	3.13309
P23	Cacopsylla pyri	male	adult	Czech Republic, Litenčice	2019-12-04	11971	24	22.1946	2.29036
P24	Cacopsylla pyri	female	adult	Czech Republic, Litenčice	2019-12-04	21532	12	10.7182	2.01427
P25	Cacopsylla pyri	female	adult	Czech Republic, Litenčice	2019-12-04	32046	11	10.0803	1.41155
P26	Cacopsylla pyri	female	adult	Czech Republic, Litenčice	2019-12-04	21815	31	28.3361	2.62782
P27	Cacopsylla pyri	female	adult	Czech Republic, Litenčice	2019-12-04	30290	10	8.92727	1.94327
P28	Cacopsylla pyri	female	adult	Czech Republic, Litenčice	2019-12-04	31589	27	24.1409	2.13791
P29	Cacopsylla pyri	male	adult	Italy, South Tyrol, Merano	2020-05-08	12429	7	6.77273	2.25691
P30	Cacopsylla pyri	male	adult	Italy, South Tyrol, Merano	2020-05-08	23446	15	14.0409	2.26127
P31	Cacopsylla pyri	male	adult	Italy, South Tyrol, Merano	2020-05-08	21246	12	10.8773	1.83191
P32	Cacopsylla pyri	male	adult	Italy, South Tyrol, Merano	2020-05-08	19897	13	11.6621	2.81664
P33	Cacopsylla pyri	female	adult	Italy, South Tyrol, Merano	2020-05-08	22626	7	6.76364	2.14882
P34	Cacopsylla pyri	female	adult	Italy, South Tyrol, Merano	2020-05-08	23997	19	17.5677	2.57355
P35	Cacopsylla pyri	female	adult	Italy, South Tyrol, Merano	2020-05-08	23586	16	14.5045	2.082
P36	Cacopsylla pyri	female	adult	Italy, South Tyrol, Merano	2020-05-08	22622	15	13.9895	2.50491
PC1	Cacopsylla pyricola	male	adult	Czech Republic, Hradec Králové	2020-07-12	14764	13	12.0037	1.542
PC2	Cacopsylla pyricola	male	adult	Czech Republic, Hradec Králové	2020-07-12	20235	25	22.7396	2.362
PC3	Cacopsylla pyricola	male	adult	Czech Republic, Hradec Králové	2020-07-12	30613	25	22.5207	2.52336
PC4	Cacopsylla pyricola	male	adult	Czech Republic, Hradec Králové	2020-07-12	33508	20	17.6155	2.33291
PC5	Cacopsylla pyricola	male	adult	Czech Republic, Hradec Králové	2020-07-12	23883	8	7.39091	1.52318
PC6	Cacopsylla pyricola	female	adult	Czech Republic, Hradec Králové	2020-07-12	24596	16	14.5363	1.73709
PC7	Cacopsylla pyricola	female	adult	Czech Republic, Hradec Králové	2020-07-12	25287	11	9.90909	1.96391
PC8	Cacopsylla pyricola	female	adult	Czech Republic, Hradec Králové	2020-07-12	23072	8	6.97727	1.594
PC9	Cacopsylla pyricola	female	adult	Czech Republic, Hradec Králové	2020-07-12	27242	8	7.48636	1.31655
PC10	Cacopsylla pyricola	female	adult	Czech Republic, Hradec Králové	2020-07-12	27212	18	16.1175	1.51127
PC11	Cacopsylla pyricola	male	adult	Czech Republic, Božanov	2020-07-06	28313	27	24.4486	2.07091
PC12	Cacopsylla pyricola	male	adult	Czech Republic, Božanov	2020-07-06	32395	26	23.1125	2.13464
PC13	Cacopsylla pyricola	male	adult	Czech Republic, Božanov	2020-07-06	25093	15	13.4515	2.42791
PC14	Cacopsylla pyricola	male	adult	Czech Republic, Božanov	2020-07-06	26961	27	24.2846	2.59564
PC15	Cacopsylla pyricola	female	adult	Czech Republic, Božanov	2020-07-06	29785	10	9.41364	1.63873
PC16	Cacopsylla pyricola	female	adult	Czech Republic, Božanov	2020-07-06	31563	10	8.43027	1.21882
PC17	Cacopsylla pyricola	female	adult	Czech Republic, Božanov	2020-07-06	21432	6	5.65455	1.307
PC18	Cacopsylla pyricola	female	adult	Czech Republic, Božanov	2020-07-06	25245	27	24.3355	2.61809
PC19	Cacopsylla pyricola	female	adult	Czech Republic, Božanov	2020-07-06	28246	13	11.953	2.61864
PC21	Cacopsylla pyricola	male	adult	Czech Republic, Starý Lískovec (Brno)	2020-02-23	17334	14	12.9425	2.22891
PC22	Cacopsylla pyricola	male	adult	Czech Republic, Starý Lískovec (Brno)	2020-02-23	27152	12	11.0795	1.35791
PC23	Cacopsylla pyricola	male	adult	Czech Republic, Starý Lískovec (Brno)	2020-02-23	17558	15	14.0287	2.22782
PC24	Cacopsylla pyricola	male	adult	Czech Republic, Starý Lískovec (Brno)	2020-02-23	17657	11	10.1682	1.51255
PC25	Cacopsylla pyricola	male	adult	Czech Republic, Starý Lískovec (Brno)	2020-02-23	17692	10	9.34545	1.62609
PC26	Cacopsylla pyricola	female	adult	Czech Republic, Starý Lískovec (Brno)	2020-02-23	31564	19	16.8679	1.78473
PC27	Cacopsylla pyricola	female	adult	Czech Republic, Starý Lískovec (Brno)	2020-02-23	32946	8	7.66209	2.14718
PC28	Cacopsylla pyricola	female	adult	Czech Republic, Starý Lískovec (Brno)	2020-02-23	36438	6	5.74091	1.76818
PC29	Cacopsylla pyricola	female	adult	Czech Republic, Starý Lískovec (Brno)	2020-02-23	31642	12	10.8	2.26927
PC30	Cacopsylla pyricola	female	adult	Czech Republic, Starý Lískovec (Brno)	2020-02-23	30846	13	12.0455	1.496
PC31	Cacopsylla pyricola	male	adult	France, Haut-Rhin, Wittelsheim Rothmoos	2018-08-01	18299	21	18.9453	1.76864
PC32	Cacopsylla pyricola	male	adult	France, Haut-Rhin, Wittelsheim Rothmoos	2018-08-01	18358	14	12.9	1.868
PC33	Cacopsylla pyricola	female	adult	France, Haut-Rhin, Wittelsheim Rothmoos	2018-08-01	11402	11	10.2	1.85
PC34	Cacopsylla pyricola	female	adult	France, Haut-Rhin, Wittelsheim Rothmoos	2018-08-01	23777	18	16.0493	1.87891
PC35	Cacopsylla pyricola	female	adult	France, Haut-Rhin, Wittelsheim Rothmoos	2018-08-01	28096	24	21.5056	2.29991
PC36	Cacopsylla pyricola	male	adult	Czech Republic, Starý Lískovec (Brno)	2020-05-10	29796	13	11.7909	1.47127
PC37	Cacopsylla pyricola	male	adult	Czech Republic, Starý Lískovec (Brno)	2020-05-10	20227	12	10.9894	2.07182
PC38	Cacopsylla pyricola	male	adult	Czech Republic, Starý Lískovec (Brno)	2020-05-10	21248	16	14.7364	2.28945
PC39	Cacopsylla pyricola	male	adult	Czech Republic, Starý Lískovec (Brno)	2020-05-10	22640	14	13.0182	2.35927
PC40	Cacopsylla pyricola	male	adult	Czech Republic, Starý Lískovec (Brno)	2020-05-10	21359	11	10.3455	1.65327
PC41	Cacopsylla pyricola	female	adult	Czech Republic, Starý Lískovec (Brno)	2020-05-10	21111	6	5.70909	1.25273
PC42	Cacopsylla pyricola	female	adult	Czech Republic, Starý Lískovec (Brno)	2020-05-10	26178	25	22.697	2.65545
PC43	Cacopsylla pyricola	female	adult	Czech Republic, Starý Lískovec (Brno)	2020-05-10	30191	19	17.2105	1.81145
PC44	Cacopsylla pyricola	female	adult	Czech Republic, Starý Lískovec (Brno)	2020-05-10	28971	12	10.8196	1.69173
PC45	Cacopsylla pyricola	female	adult	Czech Republic, Starý Lískovec (Brno)	2020-05-10	20458	9	8.57273	1.70664
PC46	Cacopsylla pyricola	male	adult	Czech Republic, Starý Lískovec (Brno)	2020-08-02	17984	11	10.3121	1.82882
PC47	Cacopsylla pyricola	male	adult	Czech Republic, Starý Lískovec (Brno)	2020-08-02	16765	13	12.3757	2.42645
PC48	Cacopsylla pyricola	male	adult	Czech Republic, Starý Lískovec (Brno)	2020-08-02	18239	9	8.28182	1.46355
PC49	Cacopsylla pyricola	male	adult	Czech Republic, Starý Lískovec (Brno)	2020-08-02	23040	11	10.3727	2.14645
PC50	Cacopsylla pyricola	male	adult	Czech Republic, Starý Lískovec (Brno)	2020-08-02	29020	24	21.6605	2.16573
PC51	Cacopsylla pyricola	female	adult	Czech Republic, Starý Lískovec (Brno)	2020-08-02	28177	12	11.1348	2.22118
PC52	Cacopsylla pyricola	female	adult	Czech Republic, Starý Lískovec (Brno)	2020-08-02	24656	12	10.6705	2.22609
PC53	Cacopsylla pyricola	female	adult	Czech Republic, Starý Lískovec (Brno)	2020-08-02	24567	11	10.4394	2.17491
PC54	Cacopsylla pyricola	female	adult	Czech Republic, Starý Lískovec (Brno)	2020-08-02	19562	12	11.0696	1.41764
PC55	Cacopsylla pyricola	female	adult	Czech Republic, Starý Lískovec (Brno)	2020-08-02	31970	6	5.7	1.42145
PC56	Cacopsylla pyricola	NA	immature	Czech Republic, Starý Lískovec (Brno)	2020-05-10	17339	13	12.3705	2.705
PC57	Cacopsylla pyricola	NA	immature	Czech Republic, Starý Lískovec (Brno)	2020-05-10	25973	7	6.68182	1.41827
PC58	Cacopsylla pyricola	NA	immature	Czech Republic, Starý Lískovec (Brno)	2020-05-10	30705	20	18.681	2.60727
PC59	Cacopsylla pyricola	NA	immature	Czech Republic, Starý Lískovec (Brno)	2020-05-10	27856	22	19.7115	1.50445
PC60	Cacopsylla pyricola	NA	immature	Czech Republic, Starý Lískovec (Brno)	2020-05-10	59068	20	17.4287	2.45973
PC61	Cacopsylla pyricola	NA	immature	Czech Republic, Starý Lískovec (Brno)	2020-09-13	23346	72	64.3694	3.88545
PC62	Cacopsylla pyricola	NA	immature	Czech Republic, Starý Lískovec (Brno)	2020-09-13	18323	54	49.5196	3.74755
PC63	Cacopsylla pyricola	NA	immature	Czech Republic, Starý Lískovec (Brno)	2020-09-13	22732	30	27.9494	3.49227
PC64	Cacopsylla pyricola	NA	immature	Czech Republic, Starý Lískovec (Brno)	2020-09-27	22034	24	22.4895	2.84882
PC65	Cacopsylla pyricola	NA	immature	Czech Republic, Starý Lískovec (Brno)	2020-09-27	25283	17	15.6644	1.67518
PC66	Cacopsylla pyricola	male	adult	Czech Republic, Starý Lískovec (Brno)	2020-10-18	26928	22	20.353	2.31973
PC67	Cacopsylla pyricola	male	adult	Czech Republic, Starý Lískovec (Brno)	2020-10-18	22743	14	12.5439	1.58555
PC68	Cacopsylla pyricola	male	adult	Czech Republic, Starý Lískovec (Brno)	2020-10-18	21111	13	11.9621	1.68045
PC69	Cacopsylla pyricola	male	adult	Czech Republic, Starý Lískovec (Brno)	2020-10-18	26328	11	10.3894	2.28009
PC70	Cacopsylla pyricola	female	adult	Czech Republic, Starý Lískovec (Brno)	2020-10-18	22856	14	12.3455	2.25155
PC71	Cacopsylla pyricola	female	adult	Czech Republic, Starý Lískovec (Brno)	2020-10-18	23770	9	7.78182	1.16818
PC72	Cacopsylla pyricola	female	adult	Czech Republic, Starý Lískovec (Brno)	2020-10-18	19564	7	6.65909	1.67182
PC73	Cacopsylla pyricola	female	adult	Czech Republic, Starý Lískovec (Brno)	2020-10-18	18813	9	8.47727	1.45973
PC74	Cacopsylla pyricola	male	adult	Czech Republic, Staré Hutě	2020-08-14	18793	21	19.728	2.72164
PC75	Cacopsylla pyricola	male	adult	Czech Republic, Staré Hutě	2020-08-14	23816	26	23.626	1.93655
PC76	Cacopsylla pyricola	male	adult	Czech Republic, Staré Hutě	2020-08-14	19574	23	21.5439	2.49791
PC77	Cacopsylla pyricola	male	adult	Czech Republic, Staré Hutě	2020-08-14	24219	19	17.3409	2.09818
PC78	Cacopsylla pyricola	female	adult	Czech Republic, Staré Hutě	2020-08-14	50399	10	9.43336	2.22109
PC79	Cacopsylla pyricola	female	adult	Czech Republic, Staré Hutě	2020-08-14	17440	49	43.9062	2.50618
PC80	Cacopsylla pyricola	female	adult	Czech Republic, Staré Hutě	2020-08-14	10607	5	4.85	1.42855
PS1	Cacopsylla pyrisuga	male	adult	Czech Republic, Staré Město (Svitavy)	2020-05-09	18908	12	11.3045	2.39764
PS2	Cacopsylla pyrisuga	male	adult	Czech Republic, Staré Město (Svitavy)	2020-05-09	18360	24	21.7856	2.47291
PS3	Cacopsylla pyrisuga	male	adult	Czech Republic, Staré Město (Svitavy)	2020-05-09	20377	15	13.6977	1.77409
PS4	Cacopsylla pyrisuga	male	adult	Czech Republic, Staré Město (Svitavy)	2020-05-09	17756	14	12.9538	2.24036
PS5	Cacopsylla pyrisuga	male	adult	Czech Republic, Staré Město (Svitavy)	2020-05-09	24474	10	9.32573	2.41418
PS6	Cacopsylla pyrisuga	female	adult	Czech Republic, Staré Město (Svitavy)	2020-05-09	22764	10	9.46818	2.31227
PS7	Cacopsylla pyrisuga	female	adult	Czech Republic, Staré Město (Svitavy)	2020-05-09	23047	7	6.65455	1.73364
PS8	Cacopsylla pyrisuga	female	adult	Czech Republic, Staré Město (Svitavy)	2020-05-09	22971	6	5.86818	1.72764
PS9	Cacopsylla pyrisuga	female	adult	Czech Republic, Staré Město (Svitavy)	2020-05-09	24229	8	7.70455	2.038
PS10	Cacopsylla pyrisuga	female	adult	Czech Republic, Staré Město (Svitavy)	2020-05-09	23080	23	21.0533	2.54745
PS12	Cacopsylla pyrisuga	male	adult	Czech Republic, Starý Lískovec (Brno)	2020-06-02	15554	9	8.13182	1.61264
PS13	Cacopsylla pyrisuga	male	adult	Czech Republic, Starý Lískovec (Brno)	2020-06-02	24900	13	11.8394	2.44309
PS14	Cacopsylla pyrisuga	male	adult	Czech Republic, Starý Lískovec (Brno)	2020-06-02	30882	24	20.8716	1.81718
PS15	Cacopsylla pyrisuga	female	adult	Czech Republic, Starý Lískovec (Brno)	2020-06-02	20007	14	12.878	2.13173
PS16	Cacopsylla pyrisuga	female	adult	Czech Republic, Starý Lískovec (Brno)	2020-06-02	22495	8	7.71664	2.36836
PS17	Cacopsylla pyrisuga	female	adult	Czech Republic, Starý Lískovec (Brno)	2020-06-02	16461	7	6.64545	1.46736
PS18	Cacopsylla pyrisuga	female	adult	Czech Republic, Starý Lískovec (Brno)	2020-06-02	22292	29	25.9573	1.93545
PS19	Cacopsylla pyrisuga	female	adult	Czech Republic, Starý Lískovec (Brno)	2020-06-02	20630	10	9.47273	2.23009
PS20	Cacopsylla pyrisuga	male	adult	Czech Republic, Starý Lískovec (Brno)	2020-03-29	16350	12	11.2409	2.40545
PS21	Cacopsylla pyrisuga	male	adult	Czech Republic, Starý Lískovec (Brno)	2020-03-29	21667	18	15.9719	1.84227
PS22	Cacopsylla pyrisuga	male	adult	Czech Republic, Starý Lískovec (Brno)	2020-03-29	16194	19	17.306	1.77709
PS23	Cacopsylla pyrisuga	female	adult	Czech Republic, Starý Lískovec (Brno)	2020-03-29	22952	13	12.1378	2.40209
PS24	Cacopsylla pyrisuga	female	adult	Czech Republic, Starý Lískovec (Brno)	2020-03-29	19577	10	9.52573	2.36709
PS25	Cacopsylla pyrisuga	female	adult	Czech Republic, Starý Lískovec (Brno)	2020-03-29	20883	25	23.2546	2.34064
PS26	Cacopsylla pyrisuga	female	adult	Czech Republic, Starý Lískovec (Brno)	2020-03-29	24230	25	23.0549	2.637
PS27	Cacopsylla pyrisuga	female	adult	Czech Republic, Starý Lískovec (Brno)	2020-03-29	25427	10	9.07727	1.79827
PS28	Cacopsylla pyrisuga	NA	immature	Czech Republic, Starý Lískovec (Brno)	2020-05-10	19127	7	6.59091	1.35782
PS29	Cacopsylla pyrisuga	NA	immature	Czech Republic, Starý Lískovec (Brno)	2020-05-10	22393	10	9.50155	2.24364
PS30	Cacopsylla pyrisuga	NA	immature	Czech Republic, Starý Lískovec (Brno)	2020-05-10	23211	21	19.185	2.54464
PS31	Cacopsylla pyrisuga	NA	immature	Czech Republic, Starý Lískovec (Brno)	2020-05-10	23743	15	13.9493	2.54282
PS32	Cacopsylla pyrisuga	NA	immature	Czech Republic, Starý Lískovec (Brno)	2020-05-10	19745	7	6.69391	1.81418
PS33	Cacopsylla pyrisuga	NA	immature	Czech Republic, Staré Město (Svitavy)	2020-05-09	20239	11	10.1515	2.14127
PS34	Cacopsylla pyrisuga	NA	immature	Czech Republic, Staré Město (Svitavy)	2020-05-09	15322	34	31.2328	3.00336
PS35	Cacopsylla pyrisuga	NA	immature	Czech Republic, Staré Město (Svitavy)	2020-05-09	2352	4	ND	ND
PS36	Cacopsylla pyrisuga	NA	immature	Czech Republic, Staré Město (Svitavy)	2020-05-09	23954	14	12.6636	1.89791
PS37	Cacopsylla pyrisuga	NA	immature	Czech Republic, Staré Město (Svitavy)	2020-05-09	26130	12	11.4455	2.41064
PS38	Cacopsylla pyrisuga	NA	egg	Czech Republic, Staré Město (Svitavy)	2020-05-09	8843	10	ND	ND
PS39	Cacopsylla pyrisuga	NA	egg	Czech Republic, Staré Město (Svitavy)	2020-05-09	10852	13	11.8287	1.95264
PS40	Cacopsylla pyrisuga	NA	egg	Czech Republic, Staré Město (Svitavy)	2020-05-09	5750	4	ND	ND
