# Supplementary material for: Microbiome of pear psyllids: A tale about closely related species sharing their endosymbionts
Source: Environ Microbiol. 2022 Sep 9;24(12):5788–808. doi: 10.1111/1462-2920.16180 (PMC10086859; doi:10.1111/1462-2920.16180)
Supplement: Supplementary file 9 — Table S3 Bacterial species richness (Chao 1) and diversity (Shannon Index) in the three Cacopsylla species depending on developmental stages, generations (seasonality), localities and gender. Significant p‐values are highlighted in bold. [file EMI-24-5788-s006.xlsx]

## Sheet: Лист1
Bacterial genus	pyri_adult_winter_CZ1	pyri_adult_summer_CZ2	pyri_adult_winter_CZ2	pyri_immature_summer_CZ2	pyri_immature_summer_CZ3	pyri_adult_spring_IT	pyricola_adult_summer_CZ2	pyricola_adult_autumn_CZ2	pyricola_adult_winter_CZ2	pyricola_adult_spring_CZ2	pyricola_immature_autumn_CZ2	pyricola_immature_spring_CZ2	pyricola_adult_summer_CZ4	pyricola_adult_summer_CZ5	pyricola_adult_summer_CZ6	pyricola_adult_summer_FR	pyrisuga_adult_summer_CZ2	pyrisuga_adult_spring_CZ2	pyrisuga_immature_summer_CZ2	pyrisuga_adult_summer_CZ3	pyrisuga_immature_summer_CZ3	pyrisuga_egg_summer_CZ3
Group1 pyri	19.37393569	17.03085697	18.04894287	18.73425316	19.65255991	19.66432027	6.394945268	6.394945268	6.394945268	6.394945268	6.394945268	6.394945268	6.394945268	6.394945268	6.394945268	6.394945268	6.394945268	6.394945268	6.394945268	6.394945268	7.504642494	6.394945268
Group1 pyricola	6.394945268	6.394945268	6.394945268	6.394945268	6.394945268	6.394945268	19.86935659	19.86519469	19.88376441	19.86381203	18.84949493	19.62997026	19.82501331	19.87230992	19.81645243	19.80474197	6.394945268	6.394945268	6.394945268	6.394945268	6.394945268	6.394945268
Group2 pyrisuga	7.326123576	6.394945268	6.394945268	6.394945268	6.394945268	6.394945268	6.394945268	6.394945268	6.394945268	6.394945268	12.02681322	6.394945268	6.394945268	6.638426375	7.639185112	6.712360913	19.81221997	19.64981667	19.75871453	19.83077137	19.61378032	19.80957942
Bradyrhizobium	12.23499967	6.394945268	10.96209564	9.372771192	12.96813056	7.6501888	12.05106626	9.522410877	12.39782208	12.34069163	11.86206879	12.71190075	12.76940842	11.38316584	9.782202487	14.97704821	12.18379693	11.89727703	11.85061619	7.2962312	6.394945268	6.394945268
Gluconobacter	6.394945268	6.394945268	6.394945268	6.394945268	6.394945268	6.394945268	6.394945268	6.394945268	9.979264244	6.394945268	10.91796996	6.394945268	6.394945268	6.394945268	6.394945268	8.701856425	6.394945268	6.394945268	6.394945268	6.394945268	6.394945268	6.394945268
Methylobacterium	7.912498458	6.394945268	8.426788891	6.394945268	7.515472714	8.438378504	8.405589756	8.762960126	9.017020146	7.806988037	14.33715318	8.704761726	7.832068919	8.672983745	10.60775439	7.388596514	9.127333458	8.654710758	8.231571028	8.233145528	8.514887117	6.394945268
Rickettsia	6.394945268	6.394945268	6.394945268	6.394945268	6.394945268	6.394945268	6.394945268	6.394945268	6.394945268	6.394945268	6.394945268	6.394945268	6.394945268	6.394945268	6.394945268	6.394945268	6.394945268	7.706702753	6.394945268	6.931815962	12.7591698	6.394945268
Sphingomonas	11.88031978	7.728864111	6.394945268	6.394945268	10.7794774	9.069942039	8.996048892	9.84575194	8.180423801	9.182258866	13.83618408	8.13591178	10.11457364	9.124676104	11.94227122	10.34817946	8.130702453	9.408647387	9.279474085	9.367096652	9.393029251	10.57284892
Wolbachia	8.422500585	19.69873369	19.42340613	18.6189604	8.53491852	9.336614526	6.394945268	7.023180627	6.394945268	6.924171483	6.394945268	10.7500357	6.394945268	6.394945268	7.103616951	6.394945268	7.23830995	6.394945268	6.394945268	6.394945268	8.768545043	6.394945268
Variovorax	7.509543602	8.721886952	7.542695834	6.394945268	8.567994329	8.42099152	8.836880164	7.898796931	7.141831727	9.067825432	7.545021331	10.15960774	8.986392823	7.941056309	10.30111294	11.36172664	7.004665811	8.285086265	8.115441806	8.778246033	6.394945268	6.394945268
Fimbriimonas	6.769278224	6.394945268	6.394945268	6.394945268	7.980055012	6.394945268	6.394945268	6.394945268	6.394945268	6.394945268	6.394945268	6.394945268	6.394945268	6.394945268	6.734494541	6.394945268	6.394945268	6.394945268	6.394945268	6.693349486	6.394945268	6.394945268
Microbacterium	6.698985002	6.394945268	6.394945268	6.394945268	6.964314328	6.627850878	6.394945268	6.578891303	6.394945268	6.394945268	6.394945268	6.394945268	6.623444771	6.394945268	6.394945268	6.394945268	6.394945268	6.394945268	6.394945268	6.394945268	6.394945268	6.394945268
Pajaroellobacter	8.096113141	7.680245735	6.394945268	6.394945268	7.625712644	7.035298034	7.6815682	6.394945268	7.552540869	7.148553563	6.394945268	7.559857069	6.732184598	8.086595109	7.229012517	8.322016123	7.102976125	6.958216119	6.394945268	7.536123437	7.554558028	6.394945268
Pediococcus	8.468212489	6.394945268	6.394945268	6.394945268	6.394945268	6.394945268	6.394945268	6.394945268	6.394945268	6.394945268	6.394945268	6.394945268	6.394945268	6.394945268	6.394945268	6.394945268	6.394945268	6.394945268	6.394945268	6.394945268	6.394945268	6.394945268
Streptococcus	10.43887627	6.394945268	6.394945268	6.394945268	6.886918443	6.394945268	6.746934805	6.394945268	6.394945268	6.394945268	8.072376613	6.394945268	6.394945268	6.918656749	6.394945268	7.176915616	7.600642101	7.283703094	6.394945268	7.066721294	6.394945268	6.394945268
