# Supplementary material for: Microbiome of pear psyllids: A tale about closely related species sharing their endosymbionts
Source: Environ Microbiol. 2022 Sep 9;24(12):5788–808. doi: 10.1111/1462-2920.16180 (PMC10086859; doi:10.1111/1462-2920.16180)
Supplement: Supplementary file 10 — Table S4 Log CPM (counts per million) values for the 15 bacterial genera identified as either indicator species and/or differentially abundant by IndVal and edgeR, respectively. For information on locality abbreviations, see Table 1. [file EMI-24-5788-s010.xlsx]

## Sheet: Лист1
Psyllid species		Cacopsylla pyri	Cacopsylla pyricola	Cacopsylla pyrisuga
Development	adult/immature	t-stat=-1.761, p=0.088	t-stat=-4.191, p=0.002	t-stat=-0.608, p=1.000
	adult/egg			t-stat=-0.555, p=1.000
	immature/egg			t-stat=-0.537, p=1.000
Generation (Seasonality)	winter/summer	t-stat=-1.340, p=0.594	t-stat=1.080, p=1.000
	winter/spring	t-stat=-0.038, p=1.000	t-stat=-0.762, p=1.000
	spring/summer	t-stat=1.732, p=0.303	t-stat=1.150, p=1.000	t-stat=-0.475, p=0.621
	autumn/winter		t-stat=1.572, p=0.858
	autumn/spring		t-stat=1.264, p=1.000
	autumn/summer		t-stat=1.767, p=0.420
Locality	IT/CZ3	t-stat=-1.859, p=0.567
	IT/CZ2	t-stat=-1.138, p=1.000
	CZ1/CZ3	t-stat=-1.460, p=0.982
	CZ1/CZ2	t-stat=-0.151, p=1.000
	CZ2/CZ3	t-stat=-0.615, p=1.000		t-stat=-0.833, p=0.399
	CZ1/IT	t-stat=-0.288, p=1.000
	CZ6/CZ2		t-stat=0.738, p=1.000
	FR/CZ4		t-stat=-0.494, p=1.000
	FR/CZ2		t-stat=-0.322, p=1.000
	CZ6/CZ5		t-stat=1.741, p=0.940
	FR/CZ5		t-stat=0.509, p=1.000
	CZ5/CZ4		t-stat=-1.030, p=1.000
	CZ6/CZ4		t-stat=0.538, p=1.000
	FR/CZ6		t-stat=-1.249, p=1.000
	CZ2/CZ5		t-stat=0.947, p=1.000
	CZ2/CZ4		t-stat=-0.180, p=1.000
Gender	male/female	t-stat=0.490, p=1.000	t-stat=2.002, p=0.144	t-stat=-0.182, p=1.000
Chao 1 (species richness)
Psyllid species		Cacopsylla pyri	Cacopsylla pyricola	Cacopsylla pyrisuga
Development	adult/immature	t-stat=-0.336, p=0.737	t-stat=3.966, p=0.001	t-stat=-0.055, p=1.000
	adult/egg			t-stat=-0.203, p=1.000
	immature/egg			t-stat=-0.173, p=1.000
Generation (Seasonality)	winter/summer	t-stat=1.092, p=0.885	t-stat=0.762, p=1.000
	winter/spring	t-stat=1.865, p=0.225	t-stat=1.572, p=0.858
	spring/summer	t-stat=0.954, p=1.000	t-stat=1.264, p=1.000	t-stat=-0.968, p=0.352
	autumn/winter		t-stat=1.767, p=0.420
	autumn/spring		t-stat=1.080, p=1.000
	autumn/summer		t-stat=0.150, p=1.000
Locality	IT/CZ3	t-stat=-1.859, p=0.566
	IT/CZ2	t-stat=-1.138, p=1.000
	CZ1/CZ3	t-stat=-1.460, p=0.994
	CZ1/CZ2	t-stat=-1.151, p=1.000
	CZ2/CZ3	t-stat=-0.615, p=1.000		t-stat=0.153, p=0.887
	CZ1/IT	t-stat=-0.287, p=1.000
	CZ6/CZ2		t-stat=1.280, p=1.000
	FR/CZ4		t-stat=-0.083, p=1.000
	FR/CZ2		t-stat=0.348, p=1.000
	CZ6/CZ5		t-stat=1.340, p=1.000
	FR/CZ5		t-stat=0.722, p=1.000
	CZ5/CZ4		t-stat=-0.798, p=1.000
	CZ6/CZ4		t-stat=0.688, p=1.000
	FR/CZ6		t-stat=-0.645, p=1.000
	CZ2/CZ5		t-stat=0.175, p=1.000
	CZ2/CZ4		t-stat=-0.539, p=1.000
Gender	male/female	t-stat=0.490, p=1.000	t-stat=1.961, p=0.177	t-stat=0.6556, p=1.000
